# Supplementary material for: Influence of Single-Wall Carbon Nanotube Suspension on the Mechanical Properties of Polymeric Films and Electrospun Scaffolds
Source: Int J Mol Sci. 2023 Jul 4;24(13):11092. doi: 10.3390/ijms241311092 (PMC10342290; doi:10.3390/ijms241311092)
Supplement: Supplementary file 1 [file ijms-24-11092-s001.zip]

Archive with 1 entries (1 files):
- ijms-2404230-supplementary.pdf
